# Supplementary material for: KCNG1-Related Syndromic Form of Congenital Neuromuscular Channelopathy in a Crossbred Calf
Source: Genes (Basel). 2021 Nov 12;12(11):1792. doi: 10.3390/genes12111792 (PMC8618021; doi:10.3390/genes12111792)
Supplement: Supplementary file 1 [file genes-12-01792-s001.zip]

Archive with 3 entries (3 files):
- Table S1.xlsx
- Table S2.xlsx
- Video S1.MP4
