# Supplementary material for: KCNG1-Related Syndromic Form of Congenital Neuromuscular Channelopathy in a Crossbred Calf
Source: Genes (Basel). 2021 Nov 12;12(11):1792. doi: 10.3390/genes12111792 (PMC8618021; doi:10.3390/genes12111792)
Supplement: Supplementary file 1 [file genes-12-01792-s001.zip › Table S1.xlsx]

## Sheet: Tabelle1
Table S1 - EBI Accession numbers of all publicly available genome sequences. We compared the genotypes of the calf with 691 cattle genomes of various breeds that had been sequenced in the course of other ongoing studies and that were publicly available
BAM ID	Breed	EBI Sample ID
66522	Simmental	SAMEA5159765
66524	Simmental	SAMEA5159766
68268	Original Braunvieh	SAMEA5159767
68269	Original Braunvieh	SAMEA5159768
68270	Brown Swiss	SAMEA5159769
68271	Brown Swiss	SAMEA5159770
68272	Brown Swiss	SAMEA5159771
68273	Brown Swiss	SAMEA5159772
68274	Brown Swiss	SAMEA5159773
68275	Brown Swiss	SAMEA5159774
68276	Brown Swiss	SAMEA5159775
68277	Original Braunvieh	SAMEA5159776
68278	Brown Swiss	SAMEA5159777
68279	Brown Swiss	SAMEA5159778
68280	Brown Swiss	SAMEA5159779
68281	Brown Swiss	SAMEA5159780
68282	Brown Swiss	SAMEA5159781
68283	Brown Swiss	SAMEA5159782
68284	Brown Swiss	SAMEA5159783
68285	Brown Swiss	SAMEA5159784
68286	Brown Swiss	SAMEA5159785
68287	Brown Swiss	SAMEA5159786
68288	Brown Swiss	SAMEA5159787
68289	Brown Swiss	SAMEA5159788
68290	Original Braunvieh	SAMEA5159789
68291	Original Braunvieh	SAMEA5159790
68292	Brown Swiss	SAMEA5159791
68293	Brown Swiss	SAMEA5159792
68294	Brown Swiss	SAMEA5159793
68295	Original Braunvieh	SAMEA5159794
68296	Original Braunvieh	SAMEA5159795
68297	Original Braunvieh	SAMEA5159796
68298	Brown Swiss	SAMEA5159797
68299	Brown Swiss	SAMEA5159798
68300	Brown Swiss	SAMEA5159799
68301	Simmental	SAMEA5159800
68303	Simmental	SAMEA5159801
68305	Holstein	SAMEA5159802
68306	Simmental	SAMEA5159803
68307	Holstein	SAMEA5159804
68309	Simmental	SAMEA5159805
68310	Simmental	SAMEA5159806
68311	Simmental	SAMEA5159807
68312	Holstein	SAMEA5159808
68313	Holstein	SAMEA5159809
68314	Holstein	SAMEA5159810
68315	Simmental	SAMEA5159811
68316	Simmental	SAMEA5159812
68317	Holstein	SAMEA5159813
68318	Holstein	SAMEA5159814
68319	Holstein	SAMEA5159815
68320	Holstein	SAMEA5159816
68321	Holstein	SAMEA5159817
68322	Holstein	SAMEA5159818
68323	Holstein	SAMEA5159819
68324	Holstein	SAMEA5159820
68325	Holstein	SAMEA5159821
68326	Holstein	SAMEA5159822
68327	Simmental	SAMEA5159823
68328	Simmental	SAMEA5159824
68329	Simmental	SAMEA5159825
68330	Holstein	SAMEA5159826
68331	Simmental	SAMEA5159827
68332	Holstein	SAMEA5159828
9726	Simmental	SAMEA5159760
9741	Brown Swiss	SAMEA5159761
RM696	Angus	SAMEA3706825
RM2213	Belgium Blue	SAMEA5415491
BG025	Galloway	SAMEA4051550
RM904	Shorthorn	SAMEA4644752
RM3202	Original Braunvieh	SAMEA8565029
RM937	Brown Swiss	SAMEA4644757
NDA032	Brown Swiss	SAMEA4644727
RM884	Original Braunvieh	SAMEA4644734
RM2550	Brown Swiss	SAMEA5714976
RM724	Brown Swiss	SAMEA19315168
RM0445	Brown Swiss	SAMEA5415485
RM1944	Original Braunvieh	SAMEA6528890
RM998	Original Braunvieh	SAMEA4644764
RM2548	Original Braunvieh	SAMEA5714974
RM3436	Brown Swiss	SAMEA8565036
RM1459	Brown Swiss	SAMEA5159847
RM854	Original Braunvieh	SAMEA5159886
NDA059	Brown Swiss	SAMEA4644728
RM963	Original Braunvieh	SAMEA4644749
RM1109	Original Braunvieh	SAMEA6528886
RM3429	Original Braunvieh	SAMEA8565035
RM3404	Original Braunvieh	SAMEA8565034
RM966	Original Braunvieh	SAMEA4644750
RM2726	Original Braunvieh	SAMEA6528894
RM3401	Brown Swiss	SAMEA8565033
RM2407	Original Braunvieh	SAMEA6528892
RM996	Brown Swiss	SAMEA4644762
RM938	Brown Swiss	SAMEA4644739
RM806	Brown Swiss	SAMEA4644755
RM0447	Brown Swiss	SAMEA5415486
RM1804	Brown Swiss	SAMEA5564716
RM2444	Original Braunvieh	SAMEA5564728
RM720	Brown Swiss	SAMEA19312918
RM1830	Brown Swiss	SAMEA5415489
RM997	Brown Swiss	SAMEA4644763
RM1023	Brown Swiss	SAMEA4644766
RM763	Brown Swiss	SAMEA19323418
RM764	Brown Swiss	SAMEA5714979
RM1890	Original Braunvieh	SAMEA6528889
RM721	Brown Swiss	SAMEA19313668
RM1179	Brown Swiss	SAMEA4644769
RM3791	Brown Swiss	SAMEA8565098
RM723	Brown Swiss	SAMEA19314418
RM805	Brown Swiss	SAMEA4644754
RM1655	Brown Swiss	SAMEA5159853
RM1003	Brown Swiss	SAMEA4644765
RM1118	Original Braunvieh	SAMEA4644768
RM1574	Brown Swiss	SAMEA5415488
RM2179	Original Braunvieh	SAMEA6528891
RM3790	Brown Swiss	SAMEA8565097
RM2464	Brown Swiss	SAMEA5714971
RM3788	Original Braunvieh	SAMEA8565096
RM1210	Original Braunvieh	SAMEA6528888
RM946	Original Braunvieh	SAMEA4644741
ETH20	Original Braunvieh	SAMEA4827664
ETH11	Original Braunvieh	SAMEA4827655
RM951	Brown Swiss	SAMEA4644743
ETH27	Original Braunvieh	SAMEA4827671
ETH5	Original Braunvieh	SAMEA4827649
RM1908	Brown Swiss	SAMEA5159875
ETH9	Original Braunvieh	SAMEA4827653
ETH13	Original Braunvieh	SAMEA4827657
ETH19	Original Braunvieh	SAMEA4827663
ETH17	Original Braunvieh	SAMEA4827661
ETH18	Original Braunvieh	SAMEA4827662
ETH14	Original Braunvieh	SAMEA4827658
RM3408	Original Braunvieh	SAMEA7690216
ETH2	Original Braunvieh	SAMEA4827646
ETH15	Original Braunvieh	SAMEA4827659
ETH8	Original Braunvieh	SAMEA4827652
ETH12	Original Braunvieh	SAMEA4827656
ETH25	Original Braunvieh	SAMEA4827669
ETH7	Original Braunvieh	SAMEA4827651
ETH1	Original Braunvieh	SAMEA4827645
ETH16	Original Braunvieh	SAMEA4827660
ETH6	Original Braunvieh	SAMEA4827650
RM948	Brown Swiss	SAMEA4644758
ETH22	Original Braunvieh	SAMEA4827666
RM1894	Brown Swiss	SAMEA5159861
RM1895	Brown Swiss	SAMEA5159862
ETH3	Original Braunvieh	SAMEA4827647
ETH30	Original Braunvieh	SAMEA4827674
ETH23	Original Braunvieh	SAMEA4827667
ETH32	Original Braunvieh	SAMEA5059742
ETH10	Original Braunvieh	SAMEA4827654
ETH21	Original Braunvieh	SAMEA4827665
ETH26	Original Braunvieh	SAMEA4827670
RM945	Original Braunvieh	SAMEA4644740
RM947	Brown Swiss	SAMEA4644742
ETH4	Original Braunvieh	SAMEA4827648
ETH24	Original Braunvieh	SAMEA4827668
ETH29	Original Braunvieh	SAMEA4827673
RM1512	Original Braunvieh	SAMEA5159849
ETH137	Tyrolean Grey	SAMEA7589754
ETH28	Original Braunvieh	SAMEA4827672
RM1900	Brown Swiss	SAMEA5159867
ETH38	Original Braunvieh	SAMEA5059748
RM730	Brown Swiss	SAMEA19318918
RM1902	Brown Swiss	SAMEA5159869
ETH102	Brown Swiss	SAMEA6272108
RM1903	Brown Swiss	SAMEA5159870
ETH31	Original Braunvieh	SAMEA5059741
RM2220	Brown Swiss	SAMEA5415498
RM2992	Brown Swiss	SAMEA8565028
ETH40	Original Braunvieh	SAMEA5059750
ETH41	Original Braunvieh	SAMEA5059751
ETH37	Original Braunvieh	SAMEA5059747
ETH50	Original Braunvieh	SAMEA5059759
RM1513	Original Braunvieh	SAMEA5159850
ETH33	Original Braunvieh	SAMEA5059743
ETH44	Original Braunvieh	SAMEA5059754
ETH39	Original Braunvieh	SAMEA5059749
RM1905	Brown Swiss	SAMEA5159872
ETH48	Original Braunvieh	SAMEA5059758
ETH42	Original Braunvieh	SAMEA5059752
ETH35	Original Braunvieh	SAMEA5059745
RM2009	Brown Swiss	SAMEA5159885
ETH47	Original Braunvieh	SAMEA5059757
ETH36	Original Braunvieh	SAMEA5059746
RM1906	Brown Swiss	SAMEA5159873
ETH46	Original Braunvieh	SAMEA5059756
ETH34	Original Braunvieh	SAMEA5059744
ETH45	Original Braunvieh	SAMEA5059755
RM808	Brown Swiss	SAMEA4644756
RM1904	Brown Swiss	SAMEA5159871
ETH43	Original Braunvieh	SAMEA5059753
RM1478	Original Braunvieh	SAMEA5159848
RM2724	Original Braunvieh	SAMEA6528893
RM1901	Brown Swiss	SAMEA5159868
RM855	Original Braunvieh	SAMEA4644730
RM1108	Original Braunvieh	SAMEA5159837
RM1293	Original Braunvieh	SAMEA5159843
RM2507	Original Braunvieh	SAMEA5714972
RM2849	Original Braunvieh	SAMEA7015108
RM2727	Original Braunvieh	SAMEA6528895
RM2549	Original Braunvieh	SAMEA5714975
RM1209	Original Braunvieh	SAMEA6528887
RM2401	Original Braunvieh	SAMEA5564726
RM2402	Original Braunvieh	SAMEA5564727
RM1924	Brown Swiss	SAMEA5415490
RM1907	Brown Swiss	SAMEA5159874
RM1898	Brown Swiss	SAMEA5159865
RM1896	Brown Swiss	SAMEA5159863
RM1899	Brown Swiss	SAMEA5159866
RM887	Brown Swiss	SAMEA4644735
RM1897	Brown Swiss	SAMEA5159864
CD33	Holstein	SAMEA19846918
RM3441	Charolais	SAMEA7690217
PMT1439	Chianina	SAMEA33668668
PMT1711	Chianina	SAMEA7690197
PMT1731	Chianina	SAMEA7690231
PMT0537	Chianina	SAMEA5159835
RM3717	Chianina	SAMEA8565052
RM3716	Chianina	SAMEA8565051
RM3714	Chianina	SAMEA8565050
PMT1719	Chianina	SAMEA7690198
PMT1438	Chianina	SAMEA32999668
PMT1729	Chianina	SAMEA7690230
PMT1594	Chianina	SAMEA8565023
PMT1437	Chianina	SAMEA32998168
RM395	Cika	SAMEA32989918
DNA42145	Eringer	SAMEA4560538
DNA45641	Brown Swiss	SAMEA19847668
DNA45664	Holstein	SAMEA19848418
ER257	Eringer	SAMEA19849168
ER205	Eringer	SAMEA5714967
ER475	Eringer	SAMEA6528879
ETH100	Brown Swiss	SAMEA6272106
ETH101	Original Braunvieh	SAMEA6272107
ETH103	Original Braunvieh	SAMEA6272109
ETH104	Original Braunvieh	SAMEA6272110
ETH105	Brown Swiss	SAMEA6272111
ETH106	Original Braunvieh	SAMEA6272112
ETH107	Original Braunvieh	SAMEA6272113
ETH108	Original Braunvieh	SAMEA6272114
ETH109	Original Braunvieh	SAMEA6272115
ETH110	Brown Swiss	SAMEA6272116
ETH111	Original Braunvieh	SAMEA6272118
ETH112	Original Braunvieh	SAMEA6272119
ETH113	Original Braunvieh	SAMEA6272120
ETH114	Original Braunvieh	SAMEA6272121
ETH115	Original Braunvieh	SAMEA6272122
ETH116	Original Braunvieh	SAMEA6272123
ETH117	Original Braunvieh	SAMEA6272124
ETH118	Original Braunvieh	SAMEA6272125
ETH119	Original Braunvieh	SAMEA6272126
ETH120	Original Braunvieh	SAMEA6272127
ETH52	Brown Swiss	SAMEA6163175
ETH53	Brown Swiss	SAMEA6163176
ETH54	Brown Swiss	SAMEA6163177
ETH55	Brown Swiss	SAMEA6163178
ETH56	Brown Swiss	SAMEA6163179
ETH57	Brown Swiss	SAMEA6163180
ETH58	Brown Swiss	SAMEA6163181
ETH59	Brown Swiss	SAMEA6163182
ETH60	Brown Swiss	SAMEA6163183
ETH61	Brown Swiss	SAMEA6163184
ETH63	Brown Swiss	SAMEA6163186
ETH64	Brown Swiss	SAMEA6163187
ETH65	Brown Swiss	SAMEA6163188
ETH66	Brown Swiss	SAMEA6163189
ETH67	Brown Swiss	SAMEA6163190
ETH68	Brown Swiss	SAMEA6163191
ETH69	Brown Swiss	SAMEA6163192
ETH70	Brown Swiss	SAMEA6163193
ETH71	Brown Swiss	SAMEA6163194
ETH72	Brown Swiss	SAMEA6163195
ETH76	Original Braunvieh	SAMEA6272082
ETH77	Original Braunvieh	SAMEA6272083
ETH78	Original Braunvieh	SAMEA6272084
ETH79	Original Braunvieh	SAMEA6272085
ETH80	Original Braunvieh	SAMEA6272086
ETH81	Original Braunvieh	SAMEA6272087
ETH82	Original Braunvieh	SAMEA6272088
ETH83	Original Braunvieh	SAMEA6272089
ETH84	Original Braunvieh	SAMEA6272090
ETH85	Original Braunvieh	SAMEA6272091
ETH86	Original Braunvieh	SAMEA6272092
ETH87	Original Braunvieh	SAMEA6272093
ETH88	Original Braunvieh	SAMEA6272094
ETH89	Brown Swiss	SAMEA6272095
ETH90	Brown Swiss	SAMEA6272096
ETH91	Brown Swiss	SAMEA6272097
ETH92	Brown Swiss	SAMEA6272098
ETH93	Brown Swiss	SAMEA6272099
ETH94	Original Braunvieh	SAMEA6272100
ETH95	Brown Swiss	SAMEA6272101
ETH96	Original Braunvieh	SAMEA6272102
ETH97	Original Braunvieh	SAMEA6272103
ETH98	Brown Swiss	SAMEA6272104
ETH99	Brown Swiss	SAMEA6272105
EV023	Evolène	SAMEA5714968
EV038	Evolène	SAMEA5714969
ER784	Evolène	SAMEA7015107
GU21	Brown Swiss	SAMEA4051548
HC26	Scotish Highland	SAMEA19849918
RM2853	Hereford	SAMEA7015111
RM1555	Holstein	SAMEA5159890
RM3780	Holstein	SAMEA8565093
RM3781	Holstein	SAMEA8565094
RM3782	Holstein	SAMEA8565095
RM3251	Holstein	SAMEA7690215
RM710	Holstein	SAMEA3682654
RM3227	Swiss Fleckvieh	SAMEA8565032
RM3211	Holstein	SAMEA8565030
RM899	Holstein	SAMEA4644737
RM3204	Holstein	SAMEA7690214
RM719	Holstein	SAMEA4644729
RM2805	Holstein	SAMEA7690232
RM881	Holstein	SAMEA4644732
RM861	Holstein	SAMEA4644731
RM812	Holstein	SAMEA19325668
RM1657	Holstein	SAMEA5159854
RM2792	Holstein	SAMEA6528904
RM2764	Swiss Fleckvieh	SAMEA6528896
RM960	Holstein	SAMEA4644746
RM2008	Holstein	SAMEA8565016
RM889	Holstein	SAMEA4644736
RM2230	Holstein	SAMEA5415500
DW03	Holstein	SAMEA4560543
RM1913	Holstein	SAMEA5159879
RM012	Holstein	SAMEA4644753
RM709	Holstein	SAMEA3682653
HOL0249	Holstein	SAMEA5415483
HOL0285	Holstein	SAMEA5415484
RM935	Holstein	SAMEA4644738
RM3203	Holstein	SAMEA7690213
RM2852	Holstein	SAMEA7015110
RM1861	Holstein	SAMEA5159857
RM962	Holstein	SAMEA4644748
RM1976	Holstein	SAMEA8565005
RM1860	Holstein	SAMEA5159855
RM401	Holstein	SAMEA19309918
RM2266	Holstein	SAMEA5415503
RM1883	Holstein	SAMEA5159859
RM1884	Holstein	SAMEA5159860
RM882	Holstein	SAMEA4644733
RM972	Holstein	SAMEA4644760
RM1213	Holstein	SAMEA8565025
RM1211	Holstein	SAMEA5159840
RM2241	Holstein	SAMEA5415501
RM2252	Holstein	SAMEA5415502
RM633	Holstein	SAMEA19310668
RM1215	Holstein	SAMEA8565027
RM2815	Holstein	SAMEA6528905
RM3619	Holstein	SAMEA7690265
RM973	Holstein	SAMEA4644761
RM3098	Holstein	SAMEA7690212
RM2552	Holstein	SAMEA5714977
RM2553	Holstein	SAMEA5714978
RM3743	Holstein	SAMEA8565064
RM3612	Holstein	SAMEA7690259
RM3746	Holstein	SAMEA8565067
RM3609	Holstein	SAMEA7690256
RM3611	Holstein	SAMEA7690258
RM3760	Holstein	SAMEA8565079
RM3660	Holstein	SAMEA8565040
RM3752	Holstein	SAMEA8565071
RM3737	Holstein	SAMEA8565058
RM3607	Holstein	SAMEA7690254
RM3614	Holstein	SAMEA7690261
RM3606	Holstein	SAMEA7690253
RM3757	Holstein	SAMEA8565076
RM3608	Holstein	SAMEA7690255
RM3777	Holstein	SAMEA8565091
RM3740	Holstein	SAMEA8565061
RM3613	Holstein	SAMEA7690260
RM3754	Holstein	SAMEA8565073
RM3610	Holstein	SAMEA7690257
RM774	Holstein	SAMEA19322668
RM3617	Holstein	SAMEA7690264
RM3615	Holstein	SAMEA7690262
RM3761	Holstein	SAMEA8565080
RM3620	Holstein	SAMEA8565038
RM3621	Holstein	SAMEA7690266
RM3664	Holstein	SAMEA8565042
RM3755	Holstein	SAMEA8565074
RM3622	Holstein	SAMEA7690267
RM3778	Holstein	SAMEA8565092
RM3661	Holstein	SAMEA8565041
RM3741	Holstein	SAMEA8565062
RM3736	Holstein	SAMEA8565057
RM3758	Holstein	SAMEA8565077
RM3766	Holstein	SAMEA8565084
RM3744	Holstein	SAMEA8565065
RM3738	Holstein	SAMEA8565059
RM3589	Holstein	SAMEA7690234
RM3471	Holstein	SAMEA7690223
RM2821	Holstein	SAMEA6528907
RM2824	Holstein	SAMEA6528908
RM2958	Holstein	SAMEA7690200
RM3487	Holstein	SAMEA7690238
RM2882	Holstein	SAMEA7015113
RM2884	Holstein	SAMEA7015115
RM2003	Holstein	SAMEA8565014
RM1955	Holstein	SAMEA8565000
RM2833	Holstein	SAMEA6528909
RM165	Holstein	SAMEA33004168
RM1912	Holstein	SAMEA5159878
RM1956	Holstein	SAMEA5159884
RM3488	Holstein	SAMEA7690239
RM3590	Holstein	SAMEA7690235
RM2881	Holstein	SAMEA7015112
RM3477	Holstein	SAMEA7690228
RM727	Holstein	SAMEA19318168
RM2817	Holstein	SAMEA6528906
RM726	Holstein	SAMEA19317418
RM1260	Holstein	SAMEA5159842
RM1989	Holstein	SAMEA8565009
RM2959	Holstein	SAMEA7690201
RM3616	Holstein	SAMEA7690263
RM3722	Holstein	SAMEA8565053
RM113	Holstein	SAMEA33000418
RM1139	Holstein	SAMEA5160152
RM1140	Holstein	SAMEA5159839
RM1212	Holstein	SAMEA5159841
RM1322	Holstein	SAMEA5159844
RM2779	Holstein	SAMEA6528899
RM3066	Holstein	SAMEA7690208
RM3086	Holstein	SAMEA7690210
RM3485	Holstein	SAMEA7690236
RM3486	Holstein	SAMEA7690237
RM3594	Holstein	SAMEA7690241
RM3598	Holstein	SAMEA7690245
RM3602	Holstein	SAMEA7690249
RM3604	Holstein	SAMEA7690251
RM3605	Holstein	SAMEA7690252
RM3739	Holstein	SAMEA8565060
RM3742	Holstein	SAMEA8565063
RM3767	Holstein	SAMEA8565085
RM664	Holstein	SAMEA19311418
RM725	Holstein	SAMEA19316668
RM766	Holstein	SAMEA19320418
RM767	Holstein	SAMEA19321168
RM773	Holstein	SAMEA19321918
RM971	Holstein	SAMEA4644759
RM980	Holstein	SAMEA4644751
RM3470	Holstein	SAMEA7690222
RM3595	Holstein	SAMEA7690242
RM3596	Holstein	SAMEA7690243
RM3597	Holstein	SAMEA7690244
RM3599	Holstein	SAMEA7690246
RM3600	Holstein	SAMEA7690247
RM3601	Holstein	SAMEA7690248
RM3747	Holstein	SAMEA8565068
RM3749	Holstein	SAMEA8565069
RM3751	Holstein	SAMEA8565070
RM3756	Holstein	SAMEA8565075
RM3759	Holstein	SAMEA8565078
RM3762	Holstein	SAMEA8565081
RM3764	Holstein	SAMEA8565082
RM3769	Holstein	SAMEA8565086
RM3773	Holstein	SAMEA8565089
RM666	Holstein	SAMEA19312168
RM1214	Holstein	SAMEA8565026
RM2214	Holstein	SAMEA5415492
RM2216	Holstein	SAMEA5415494
RM2218	Holstein	SAMEA5415496
RM3659	Holstein	SAMEA8565039
RM3735	Holstein	SAMEA8565056
RM3745	Holstein	SAMEA8565066
RM3753	Holstein	SAMEA8565072
RM3770	Holstein	SAMEA8565087
RM3771	Holstein	SAMEA8565088
RM3776	Holstein	SAMEA8565090
RM2774	Holstein	SAMEA6528897
RM2783	Holstein	SAMEA6528902
RM2786	Holstein	SAMEA6528903
RM3067	Holstein	SAMEA7690209
RM3087	Holstein	SAMEA7690211
RM3473	Holstein	SAMEA7690225
RM3474	Holstein	SAMEA7690226
RM3476	Holstein	SAMEA7690227
RM3603	Holstein	SAMEA7690250
RM3062	Holstein	SAMEA7690207
RM1914	Holstein	SAMEA5159880
HOL0366	Holstein	SAMEA5159833
RM3472	Holstein	SAMEA7690224
RM2845	Holstein	SAMEA7690233
RM1916	Holstein	SAMEA5159882
RM1915	Holstein	SAMEA5159881
RM1917	Holstein	SAMEA5159883
ENA0009	Jersey	SAMN08612501
ENA0011	Jersey	SAMN08612533
51185	Limousin	SAMEA5159763
RM3478	Limousin	SAMEA7690229
RM3668	Limousin	SAMEA8565043
RM3052	Limousin	SAMEA7690204
RM3054	Limousin	SAMEA7690205
RM3056	Limousin	SAMEA7690206
ENA0005	MONTBELIARDE	SAMEA3390167
ENA0006	MONTBELIARDE	SAMEA3390170
NDA002	Brown Swiss	SAMEA32980918
NDA034	Brown Swiss	SAMEA32981668
NDA057	Brown Swiss	SAMEA32982418
ENA0013	NORMANDE	SAMEA3390189
ENA0014	NORMANDE	SAMEA3390191
RM148	Normande	SAMEA33001168
PCS1091	Romagnola	SAMEA2422242
RM1028	Piemontese	SAMEA5159836
RM811	Piemontese	SAMEA19324918
RM149	Piemontese	SAMEA33001918
RM1352	Pinzgauer	SAMEA5159845
POL528	Simmental	SAMEA19852168
POL72	Simmental	SAMEA19852918
POL89	Simmental	SAMEA19853668
RM705	Danish Red Dairy	SAMEA3706829
RM703	Danish Red Dairy	SAMEA3706828
RM1027	Holstein	SAMEA4644767
RM1982	Holstein	SAMEA8565007
RM1960	Holstein	SAMEA8565001
RM2007	Holstein	SAMEA8565015
RM1995	Holstein	SAMEA8565011
RM1966	Holstein	SAMEA8565002
RM2001	Holstein	SAMEA8565012
RM2002	Holstein	SAMEA8565013
RM1953	Holstein	SAMEA8564999
RM1626	Holstein	SAMEA5160021
RM1985	Holstein	SAMEA8565008
RM1993	Holstein	SAMEA8565010
HOL363	Holstein	SAMEA4644726
RM1950	Holstein	SAMEA8564998
RM1980	Holstein	SAMEA8565006
RM1967	Holstein	SAMEA8565003
RM1973	Holstein	SAMEA8565004
RM050	Holstein	SAMEA19864168
RM067	Brown Swiss	SAMEA19864918
RM112	Holstein	SAMEA19865668
RM130	Limousin x Holstein	SAMEA19866418
RM131	Holstein	SAMEA19867168
RM135	Limousin	SAMEA19867918
RM153	Simmental	SAMEA19868668
RM154	Simmental	SAMEA19869418
RM155	Simmental	SAMEA19870168
RM156	Holstein	SAMEA19871668
RM15	Pezzata Rossa Italiana	SAMEA3209361
RM169	Holstein	SAMEA3113485
RM369	Holstein	SAMEA19874668
RM370	Holstein	SAMEA32983168
RM371	Holstein	SAMEA32983918
RM372	Holstein	SAMEA32984668
RM377	Simmental	SAMEA33669418
RM380	Simmental	SAMEA19875418
RM381	Limousin	SAMEA32985418
RM390	Simmental	SAMEA19877668
RM392	Romagnola	SAMEA32988418
RM400	Holstein	SAMEA32990668
RM403	Limousin x Brown Swiss	SAMEA32992918
RM411e	Holstein	SAMEA32986918
RM412	Holstein	SAMEA32991418
RM413	Holstein	SAMEA32992168
RM424	Holstein	SAMEA3706814
RM425	Holstein	SAMEA3706815
RM426	Holstein	SAMEA3706816
RM460	Romagnola	SAMEA32987668
RM461	Romagnola	SAMEA32989168
RM463	Holstein	SAMEA32995168
RM464	Holstein	SAMEA32995918
RM465	Holstein	SAMEA32996668
RM47	Charolais	SAMEA2821387
RM52	Hereford	SAMEA2821386
RM651	Brown Swiss	SAMEA32997418
RM673	Holstein	SAMEA3706830
RM700	Danish Red Dairy	SAMEA3706827
RM3711	Romagnola	SAMEA8565047
PCS2016	Romagnola	SAMEA8565022
PCS2015	Romagnola	SAMEA8565021
PCS1635	Romagnola	SAMEA6528884
RM3713	Romagnola	SAMEA8565049
PCS2013	Romagnola	SAMEA8565020
PCS1630	Romagnola	SAMEA6528883
RM2960	Romagnola	SAMEA7690202
RM2883	Romagnola	SAMEA7015114
RM3710	Romagnola	SAMEA8565046
PCS1626	Romagnola	SAMEA6528882
PCS460	Romagnola	SAMEA8565017
PCS1414	Romagnola	SAMEA8565019
PCS1623	Romagnola	SAMEA6528881
RM2961	Romagnola	SAMEA7690203
PCS1198	Romagnola	SAMEA8565018
PCS1650	Romagnola	SAMEA6528885
RM0031	Romagnola	SAMEA8565024
RM3712	Romagnola	SAMEA8565048
PCS1780	Romagnola	SAMEA7690195
ENA0003	Hereford	SAMN10598557
ENA0004	Hereford	SAMN10598558
RM0023	Scotish Highland	SAMEA5714970
HC226	Scotish Highland	SAMEA5159831
HC225	Scotish Highland	SAMEA5159830
HC206	Scotish Highland	SAMEA5159829
RM2335	Simmental	SAMEA7690199
RM2152	Simmental	SAMEA5564718
RM697	Simmental	SAMEA3706826
RM3466	Simmental	SAMEA7690220
RM2148	Simmental	SAMEA5564717
POL0161	Simmental	SAMEA5566449
RM3704	Simmental	SAMEA8565045
RM3220	Simmental	SAMEA8565031
RM2156	Simmental	SAMEA5564719
RM3593	Simmental	SAMEA8565037
RM1878	Holstein	SAMEA5159856
RM2158	Simmental	SAMEA5564720
RM3465	Simmental	SAMEA7690219
49040	Simmental x Holstein	SAMEA5159762
RM1881	Holstein	SAMEA5159858
RM2165	Simmental	SAMEA5564722
RM2173	Simmental	SAMEA5564725
RM3576	Simmental	SAMEA7690240
RM1643	Simmental	SAMEA5160153
ITPA1507	Simmental	SAMEA6528880
RM961	Holstein	SAMEA4644747
RM0121	Simmental	SAMEA5564715
POL076	Simmental	SAMEA5564713
POL179	Simmental	SAMEA5564714
RM2227	Simmental	SAMEA5415499
HOL0313	Holstein	SAMEA5159832
HTS083	Simmental	SAMEA5564711
HTS009	Simmental	SAMEA5564710
RM2171	Simmental	SAMEA5564724
RM3725	Simmental	SAMEA8565055
RM2169	Simmental	SAMEA5564723
RM2164	Simmental	SAMEA5564721
RM2851	Simmental	SAMEA7015109
RM2835	Simmental	SAMEA6528910
RM3700	Simmental	SAMEA8565044
RM952	Simmental	SAMEA4644744
HTS160	Simmental	SAMEA5564712
RM954	Simmental	SAMEA4644745
RM1910	Simmental	SAMEA5159876
RM1911	Simmental	SAMEA5159877
RM0953	Simmental	SAMEA5415487
RM376	Simmental	SAMEA33004918
RM378	Simmental	SAMEA19309168
SP016	Romagnola	SAMEA19876168
SS013	Holstein	SAMEA19876918
TG0496	Tyrolean Grey	SAMEA3682652
TG1706	Tyrolean Grey	SAMEA5159889
TG1712	Tyrolean Grey	SAMEA7015117
TG0786	Tyrolean Grey	SAMEA5716181
TG1018	Tyrolean Grey	SAMEA5564737
TG1978	Tyrolean Grey	SAMEA7015121
TG1705	Tyrolean Grey	SAMEA5159888
TG1711	Tyrolean Grey	SAMEA7015116
TG0656	Tyrolean Grey	SAMEA5564730
TG0661	Tyrolean Grey	SAMEA5714980
TG0657	Tyrolean Grey	SAMEA5564731
TG0655	Tyrolean Grey	SAMEA5564729
TG0728	Tyrolean Grey	SAMEA5564735
TG0718	Tyrolean Grey	SAMEA5159887
TG0726	Tyrolean Grey	SAMEA5564734
TG1565	Tyrolean Grey	SAMEA7015118
TG1975	Tyrolean Grey	SAMEA7015119
TG1976	Tyrolean Grey	SAMEA7015120
TG0659	Tyrolean Grey	SAMEA5564732
TG0663	Tyrolean Grey	SAMEA5564733
TG0662	Tyrolean Grey	SAMEA5714981
TG0785	Tyrolean Grey	SAMEA5564736
TG954	Tyrolean Grey	SAMEA2357050
ETH126	Tyrolean Grey	SAMEA7589755
ETH121	Tyrolean Grey	SAMEA7589756
ETH123	Tyrolean Grey	SAMEA7589757
ETH124	Tyrolean Grey	SAMEA7589758
ETH122	Tyrolean Grey	SAMEA7589759
ETH129	Tyrolean Grey	SAMEA7589760
ETH128	Tyrolean Grey	SAMEA7589761
ETH125	Tyrolean Grey	SAMEA7589762
ETH127	Tyrolean Grey	SAMEA7589763
RM1362	Tux-Zillertal	SAMEA5159846
ENA0002	Angus	SAMN08473804
ENA0008	Charolais	SAMN09379712
ENA0015	NORWEGIAN-RED	SAMN09510423
RM3765	unknown	SAMEA8565083
RM3724	Holstein x unknown	SAMEA8565054
RM2781	Danish Red Dairy	SAMEA6528901
RM2215	Belgium Blue x Holstein	SAMEA5415493
RM2217	Belgium Blue x Holstein	SAMEA5415495
RM2219	Belgium Blue x Holstein	SAMEA5415497
RM2531	AngusxSimmental	SAMEA5714973
RM695	Simmental x Angus	SAMEA3706824
RM3464	LimousinxSimmental	SAMEA7690218
RM147	Piemontese x Normande	SAMEA19872418
RM3467	LimousinxSimmental	SAMEA7690221
RM1635	Australian Lowline	SAMEA5159851
RM2777	Belgian Blue x Holstein	SAMEA6528898
RM2780	Danish Red Dairy x Holstein	SAMEA6528900
