# Supplementary material for: KCNG1-Related Syndromic Form of Congenital Neuromuscular Channelopathy in a Crossbred Calf
Source: Genes (Basel). 2021 Nov 12;12(11):1792. doi: 10.3390/genes12111792 (PMC8618021; doi:10.3390/genes12111792)
Supplement: Supplementary file 1 [file genes-12-01792-s001.zip › Table S2.xlsx]

## Sheet: Table S2
Table S2 - List of the remaining variants after the comparison to the global control cohort of 5116 genomes of other breeds (1000 Bull Genomes Project run 9; www.1000bullgenomes.com) and after IGV visual inspections, revealing 25 protein-changing variants with a predicted moderate or high impact only present in the affected calf.
#CHROM	POS	REF	ALT	EFFECT	IMPACT	GENE	Associated disorder/ gene function	GENEID	OMIM	AR/AD	FEATURE	FEATUREID	BIOTYPE	RANK	HGVS_C	HGVS_P	PROVEAN	Mutpred2	PredictSNP1
1	107055922	TCAA	T	disruptive_inframe_deletion	MODERATE	SMC4	DNA repair in mammals	353350	605575	NA	transcript	NM_001105326.3	protein_coding	15	c.2306_2308delTTG	p.Val769del
1	77395402	G	A	missense_variant	MODERATE	TP63	ADULT syndrome; Ectrodactyly, ectodermal dysplasia, and cleft lip/palate syndrome 3; Rapp-Hodgkin syndrome; Limb-mammary syndrome	615335	603273	AD	transcript	NM_001191337.1	protein_coding	12	c.1580C>T	p.Pro527Leu	Neutral (-0.95)	Neutral (0.091)	Neutral (63%)
1	95187464	T	G	missense_variant	MODERATE	FNDC3B	Positive regulator of adipogenesis	615534	611909	NA	transcript	NM_001206211.1	protein_coding	12	c.1401A>C	p.Gln467His
2	18298412	G	A	missense_variant	MODERATE	TTN	Cardiomyopathy, dilated; Cardiomyopathy, familial hypertrophic; Myopathy, myofibrillar with early respiratory failure; Salih myopathy; Tibial muscular dystrophy, tardive	540561	188840	AR/AD	transcript	XM_024979882.1	protein_coding	298	c.78742G>A	p.Glu26248Lys	Neutral (-1.203)		Neutral (63%)
2	18498557	C	T	missense_variant	MODERATE	OSBPL6	Intracellular lipid receptor	533634	606734	NA	transcript	XM_002685263.5	protein_coding	17	c.1694G>A	p.Ser565Asn	Neutral (-0.557)	Neutral (-0.176)	Neutral (75%)
2	26750185	C	T	missense_variant	MODERATE	KLHL41	Nemaline myopathy	505794	607701	AR	transcript	NM_001083377.1	protein_coding	1	c.706G>A	p.Val236Ile
3	23427908	GA	G	frameshift_variant	HIGH	LOC531521	disintegrin and metalloproteinase	531521	NA	NA	transcript	XM_002686116.5	protein_coding	1	c.409delA	p.Ile137fs
3	28729663	G	A	missense_variant	MODERATE	DENND2C	Enables guanyl-nucleotide exchange factor activity	522279	NA	NA	transcript	NM_001192557.1	protein_coding	6	c.1202G>A	p.Arg401His
4	106087497	G	A	missense_variant	MODERATE	LOC509513	Uncharacterized	509513	NA	NA	transcript	NM_001080904.1	protein_coding	7	c.751G>A	p.Val251Ile
5	98866972	G	GC	frameshift_variant	HIGH	YBX3	Enables RNA binding	533297	603437	NA	transcript	NM_001098074.1	protein_coding	6	c.648dupC	p.Ala217fs
6	104838819	A	AG	frameshift_variant	HIGH	LYAR	Transcription factor that binds to and silences the gamma-globin gene	537667	617684	NA	transcript	XM_024993353.1	protein_coding	9	c.947dupG	p.Thr317fs
6	116476350	G	A	missense_variant	MODERATE	POLN	Plays a role in DNA repair and homologous recombination	523362	610887	NA	transcript	XM_002688439.6	protein_coding	6	c.1007G>A	p.Arg336His
7	81264614	G	A	missense_variant	MODERATE	CKMT2	Energy metabolism	538944	123295	NA	transcript	NM_001034656.2	protein_coding	5	c.550G>A	p.Glu184Lys
8	112148003	G	A	missense_variant	MODERATE	PXDN	Anterior segment dysgenesis, with sclerocornea	515860	605158	AR	transcript	XM_010800841.3	protein_coding	14	c.1675G>A	p.Gly559Arg
9	50830202	C	T	missense_variant	MODERATE	FBXL4	Mitochondrial DNA depletion syndrome (encephalomyopathic type)	535452	605654	AR	transcript	XM_024996755.1	protein_coding	3	c.61C>T	p.Arg21Cys
9	70491894	C	A	missense_variant	MODERATE	TAAR8	Transduction of extracellular signals through heterotrimeric G proteins	505001	606927	NA	transcript	XM_002690234.3	protein_coding	1	c.974C>A	p.Thr325Asn
10	8218481	G	A	missense_variant	MODERATE	AGGF1	Potent angiogenic factor	511650	608464	NA	transcript	NM_001075532.2	protein_coding	12	c.1723G>A	p.Glu575Lys
11	99533893	G	A	missense_variant	MODERATE	MIGA2	Promote fusion by regulating MitoPLD metabolism	535315	616774	NA	transcript	NM_001076053.1	protein_coding	16	c.1696G>A	p.Gly566Ser
13	78918850	C	A	missense_variant	MODERATE	KCNG1	Encodes a voltage-gated potassium channel protein that is highly expressed in skeletal muscle	539813	603788	NA	transcript	NM_001205719.1	protein_coding	2	c.1248G>T	p.Trp416Cys	Deleterious (-12.212)	Deleterious (0.951)	Deleterious (87%)
17	12126660	C	T	missense_variant	MODERATE	REELD1	Low expression observed in reference dataset	107133273	NA	NA	transcript	XM_015475372.2	protein_coding	2	c.257G>A	p.Arg86Gln
18	58760492	G	A	missense_variant	MODERATE	LOC100848991	Encodes the zinc finger protein 160-like protein	100848991	NA	NA	transcript	XM_003587311.5	protein_coding	5	c.892G>A	p.Gly298Ser
22	10648106	G	T	missense_variant	MODERATE	TRANK1	Ubiquitous expression in endometrium, lymph node and 24 other tissues	509859	619316	NA	transcript	XM_002696940.5	protein_coding	14	c.2497G>T	p.Asp833Tyr
23	12970279	G	A	missense_variant	MODERATE	SAYSD1	Broad expression in testis, thyroid and 24 other tissues	618888	NA	NA	transcript	NM_001038225.2	protein_coding	2	c.308C>T	p.Pro103Leu
25	587585	G	T	missense_variant	MODERATE	JMJD8	Ubiquitous expression in thyroid, kidney and 25 other tissue	100139040	NA	NA	transcript	XM_024985396.1	protein_coding	5	c.387C>A	p.Asp129Glu
X	135675117	C	A	missense_variant	MODERATE	PUDP	The encoded protein has no known biological function	617253	306480	NA	transcript	NM_001046595.2	protein_coding	3	c.450C>A	p.Ser150Arg
NA, not available; AR, autossomal recessive; AD, autossomal dominant
